# Supplementary material for: Junction Mapper is a novel computer vision tool to decipher cell–cell contact phenotypes
Source: eLife. 2019 Dec 3;8:e45413. doi: 10.7554/eLife.45413 (PMC7034980; doi:10.7554/eLife.45413)
Supplement: Figure 4—figure supplement 1—source data 1. [file elife-45413-fig4-figsupp1-data1.xlsx]

## Sheet: Explanation
Source Data S9 complementing Figure 4-figure supplement 1
Figure S9 Panel B data	B	Rac1 interface contour
Figure S9 Panel C data	C	Rac1 interface area
Figure S9 Panel D data	D	Rac1 fragmented junction contour
Figure S9 Panel E data	E	Rac1 E-cadherin area
Figure S9 Panel F data	F	Rac1 straight line interface length
Figure S9 Panel H data	H	Src interface contour
Figure S9 Panel I data	I	Src interface area
Figure S9 Panel J data	J	Src fragmented junction contour
Figure S9 Panel K data	K	Src E-cadherin area
Figure S9 Panel L data	L	Src straight line interface length

## Sheet: B
control	en	ee
75.3553	228.338	344.37
80.4264	78.9411	319.706
145.196	67.598	484.902
130.012	70.3553	179.154
73.5269	156.669	204.723
103.698	170.167	120.799
124.255	122.012	82.7279
158.539	89.0833	130.125
113.769	83.8701	272.25
180.772	202.782	219.853
154.024	126.355	252.693
174.267	296.492	276.823
44.1421	192.74	468.593
200.894	114.912	238.167
179.439	148.083	271.172
118.941	50.3848	175.581
125.012	59.0416	95.3848
129.61	88.7695	185.817
92.1127	197.309	67.8995
77.8406	191.397	73.8701
218.409	129.882	174.941
67.9411	254.35	171.61
199.551	75.5269	83.1838
115.468	76.598	234.267
128.882	123.64	121.154
24.7279	78.9411	239.522
40.0711	139.882	253.664
67.1838	33.8995	229.35
78.2132	93.9117	152.912
83.3553	282.522	321.392
172.267	120.184	280.35
67.0711	154.024	332.823
107.527	148.083	80.8701
166.598	183.468	218.48
113.498	175.681	131.698
153.355	217.368	165.368
39.1421	113.468	324.693
137.225	60.2132	219.184
167.752	147.297	79.0122
37.3848	189.539	143.468
70.3848	153.539	79.799
115.569	277.096	237.208
72.3848	104.042	85.7695
102.426	58.5564	205.527
152.368	137.953	101.912
30.2426	482.718	183.196
116.296	329.019	215.681
198.983	140.083	27.2426
95.468	121.012	228.581
70.7279	52.8701	270.865
267.652	215.338	42.1421
168.326	60.2132	169.095
104.87	229.338	33.3137
169.368	70.2843	119.841
54.8995	53.0416	79.4558
56.799	193.409	118.811
187.468		102.983
63.3553		212.297
51.799		177.61
71.5269		157.569
105.569		157.669
76.4264		107.456
110.941		255.853
118.87		16.0711
107.213		26.1421
68.2132		168.853
56.0416		30.8995
96.4558		74.799
104.799		258.723
135.841		160.64
26.0711
145.267
48.6274
31.1421
188.48
27.0711
87.7279
133.971
55.6274
177.297
111.397
189.681
94.7695
62.5564
87.1838
65.7279
167.074
218.74
108.456

## Sheet: C
control	en	ee
1079	2965	4326
1169	1120	4266
1997	1017	6413
1694	1031	2279
1049	2024	2783
1372	2359	1519
1644	1614	1060
2143	1286	1830
1497	1133	3651
2411	2646	2866
2120	1642	3391
2343	3869	3557
653	2440	5795
2739	1571	3094
2392	1917	3549
1552	726	2428
1654	863	1230
1857	1239	2487
1244	2696	897
1139	2444	1037
2910	1811	2139
999	3423	2318
2737	1077	1175
1614	1116	3004
1787	1726	1666
433	1106	3255
585	1918	3341
1007	514	3158
1054	1330	1996
1174	3735	4243
2328	1590	3656
886	2121	4125
1429	1925	1109
2083	2350	2917
1532	2391	1671
1908	2800	2214
606	1605	4166
1861	865	2636
2331	2008	1148
603	2472	1940
951	2085	1067
1592	3489	3193
976	1358	1206
1411	812	2473
2091	1927	1436
461	6175	2433
1667	4437	2806
2455	1844	437
1427	1594	2962
948	797	3564
3339	2839	635
2169	865	2324
1377	3000	531
2278	1003	1575
757	795	1088
816	2630	1662
2429		1477
954		2715
759		2372
1026		2068
1480		2029
1125		1392
1472		3242
1528		318
1349		463
953		2305
830		496
1254		1006
1343		3387
1782		2107
435
2051
743
518
2608
446
1124
1643
803
2338
1575
2530
1297
869
1227
878
2126
2710
1394

## Sheet: D
control	en	ee
62.2843	56.2132	200.297
58.1127	37.1421	237.38
120.882	66.598	292.321
113.355	24.3137	112.355
63.4558	155.669	80.9117
94.8701	151.095	70.3137
110.184	83.2843	75.7279
124.983	78.0122	108.811
73.0416	66.2132	158.368
177.167	158.569	163.811
120.983	36.0711	152.167
166.024	102.397	152.912
37.3137	154.426	312.882
172.752	64.8701	201.125
131.569	109.113	184.51
110.527	36.7279	175.581
44.3137	57.0416	95.3848
57.7696	81.9411	161.681
33.0711	153.853	67.8995
51.6985	179.74	17.0711
193.267	100.74	125.213
64.9411	208.894	81.0122
199.551	74.1127	38.5564
114.468	76.598	89.4558
96.5685	104.912	73.9411
19.4853	76.5269	163.995
40.0711	107.569	152.924
57.9411	32.8995	140.752
78.2132	65.7695	91.7695
78.9411	273.693	198.238
172.267	118.184	147.397
67.0711	92.2548	16.4853
98.4558	129.769	56.6274
153.184	119.083	8.41421
103.841	1.41421	36.4853
132.113	180.64	160.368
39.1421	45.4558	89.3553
130.397	60.2132	161.456
166.338	147.297	48.8701
37.3848	134.841	78.598
70.3848	108.397	38.0711
87.4264	121.113	165.167
70.9706	104.042	20.0711
86.7695	54.1421	141.042
149.539	137.953	68.7695
29.2426	451.747	89.8406
90.7401	329.019	208.024
172.083	90.2843	24.2426
92.0538	118.598	74.5269
68.3137	52.8701	220.652
247.581	70.2132	42.1421
162.326	48.3848	163.853
99.0416	116.012	32.3137
124.154	8.41421	47.1421
47.4853	51.6274	58.7279
51.3848	185.752	8.41421
187.468		25.1421
62.3553		97.6985
27.7279		77.7695
69.5269		72.9411
101.154		47.5564
74.0122		82.2132
103.527		215.297
116.456		16.0711
103.213		18.8995
45.1421		34.799
27.7279		3
79.2132		44.0711
103.799		185.338
124.184		159.64
24.0711
140.853
30.1421
31.1421
172.995
15.0711
87.7279
133.971
43.1421
139.74
64.9411
165.539
84.6985
62.5564
73.9411
63.3137
155.225
204.498
100.627

## Sheet: E
control	en	ee
726	574	2004
878	333	2288
1422	911	3247
1279	410	1196
830	1935	1124
1103	1897	741
1310	1125	775
1564	1119	1320
962	676	1871
2212	1684	1883
1450	416	1819
2061	1007	1842
534	1319	3180
2077	641	2391
1670	1105	1957
1158	502	2235
546	726	1226
654	996	2161
335	1796	873
703	1915	278
2024	1039	1410
837	2521	1188
2405	936	427
1312	1096	804
1183	1335	777
339	1023	1766
516	1294	1659
641	462	1697
980	655	973
1071	3145	1869
2129	1327	1394
878	1043	348
1160	1489	555
1827	1485	62
1309	52	392
1487	1703	1729
488	546	1090
1340	824	1539
1724	1996	460
505	1416	940
798	1143	407
1145	1419	1879
879	1333	167
835	701	1485
1784	1770	615
366	4654	1216
1173	4272	2158
1833	976	348
1215	1319	704
818	732	2278
2639	596	580
1978	579	1913
1066	1335	415
1465	191	587
490	757	573
603	2208	71
2182		209
890		1053
360		1027
732		721
1084		514
818		862
899		1987
1123		229
1126		347
610		313
342		92
698		615
883		1760
1199		1832
299
1303
349
466
1598
281
729
1442
634
1359
760
1804
920
841
846
797
1817
2226
1164

## Sheet: F
control	en	ee
68.352	136.18	290.341
70	71.8679	266.811
126.246	59.397	416.557
101.533	60.1082	158.474
65	143.401	178.216
93.0591	124.724	115.07
109.768	103.812	78
144.669	79.0759	115.109
103.754	66.0984	243.417
156.064	171.129	196.094
133.701	114.004	213.284
149.566	245.459	243.214
40.1995	175.034	407.443
180.294	91.3893	189.763
150.765	123.693	233.437
104.561	45.2769	156.461
103.942	52.3927	87.8237
115.365	75.1665	156.464
80.604	173.104	63.0714
67.0075	159.424	63.9766
190.394	115.974	165.048
58.6003	209.781	148.408
177.868	65	69.8928
93.9415	65.947	202.411
108.577	106.104	101.863
21.0238	62.9682	211.376
37	120.748	212.603
59.203	31.1448	197.497
69.7209	82.1523	139.284
75.3923	255.157	274.461
147.635	108.157	202
65.192	113.111	287.647
97.1236	130.943	73.4983
155.116	161.05	161.372
86.093	128.39	122.188
139.004	190.434	138.683
32.0156	98.8585	276.366
114.057	53.4883	208.022
148.003	128.631	73.0069
33.541	157.08	125.24
64	125.873	74.108
94.1754	243.393	203.482
66.0303	95.4254	78.7718
90.8735	51.3517	196.125
136.418	120.254	87.7097
29.0172	399.445	156.16
104.043	299.666	189.842
181.177	126.254	26.1725
87	110.354	203.973
67.3647	44.9444	211.01
210.829	183.848	30.3645
148.122	54.0833	147.635
97.3242	195.233	31.0483
148.125	64.5136	104.738
50.4876	45.1774	71.5682
52.3927	164.794	106.066
149.402		91.8096
55.6058		177.553
47.5395		146.414
64.2573		134.183
90.4268		136.971
66.8431		98.995
101.651		235.281
110.073		14.3178
98.1835		23.7065
63.0635		149.586
48.0208		28.4429
89.0898		69.2604
99.1817		231.234
120.208		138.09
23.7697
129.201
44.9444
26.6271
165.303
22.8473
84.1487
127.063
50.448
161.92
100.24
154.777
78.2943
58.2495
74.6257
61.0328
144.9
200.9
99.3227

## Sheet: H
control	en	ee
37.4853	40.2132	59.4558
65.3848	50.7279	48.5564
69.8406	126.912	56.799
57.9411	18.0711	33.1421
64.3848	23.6568	52.4558
67.1421	35.5564	19.3137
65.799	23.3137	31.3137
67.4558	81.9411	37.799
35.0416	34.5564	69.0416
52.8701	47.1421	42.7279
64.9706	80.2132	74.1421
44.0416	33.1421	32.9706
36.3137	72.8701	88.9411
50.3553	104.006	141.539
45.2426	95.7695	101.498
70.8701	48.5564	104.841
60.0416	63.1127	116.983
55.6274	45.6274	71.3848
82.6985	32.5564	100.74
105.397		150.669
64.2132	52.3848	64.6274
43.5564	41.799	129.983
68.7695	17.2426	37.0711
36.3848	49.4558	72.8701
75.3488	44.3848	63.2132
58.0416	35.7279	53.8701
48.1421	58.9411	47.3848
53.6985	16.2426	21.7279
144.326	31.0711	105.912
119.355	55.0416	30.6568
29.1421	30.799	60.5269
14.0711	71.799	30.3848
28.1421	60.2843	39.1421
112.284	25.5563	20.6568
36.3848	59.8701	36.3848
43.3848	109.983	36.3848
55.9411	39.3137	53.1421
38.3848	58.8995	85.0833
19.2426	25.5563	45.2132
51.1421	20.7279	85.3553
31.1421	100.64	113.326
103.284	28.3848	49.3848
98.6274	39.8995	171.154
32.5564	83.8701	31.8995
139.326	54.6274	83.8406
11.2426	90.0416	39.7279
33.9706	15.2426	135.426
43.7279	49.5564	69.8701
58.0416	20.4142	153.882
54.6274	30.9706	43.1421
91.9411	52.0416	75.9411
56.5564	52.5564	38.6274
58.1127	101.426	83.1838
80.1838	166.539
43.8701	97.4264
39.9706	124.184
32.8995	81.5563
55.4853	33.0711
50.2132	42.9706
64.5269	106.113
39.3848	139.054
41.7477	55.3848
66.3137	47.1421
46.9411	39.2426
57.4558	56.0711
38.2132	29.2426
46.1421	68.1421
41.2843	33.2426
59.6985	41.3848
72.9706	78.2548
85.6985	50.1421
55.3848	111.698
76.1838	99.397
13.8284	71.3137
25.0711	42.3137
45.9706	52.7279
59.2132	36.9706
48.5564	45.5564
67.6274	53.6985
43.799	44.3848
59.2132	37.799
68.598	53.0416
46.5564	79.5269
77.8701	61.1127
27.7279	113.326
64.9411	50.9706
58.4558	28.8995
27.0711	41.9706
61.669	48.3848
42.3137	97.5269
61.9706	76.8701
15.8995	52.1421
65.1838	69.4558
34.9706	98.0833
72.8701	87.0833
27.5563	96.0833
73.1421	93.1772
68.3848	40.7279
24.0711	62.2132
27.7279	28.0711
104.74	25.2426
45.6274	54.5269
183.846	46.9346
72.3848	16.8284
62.0416	45.799
74.3137	32.8284
112.64	50.2132
134.113	84.2843
85.5563	77.7695
163.095	68.0416
52.6568	53.4558
63.7279	156.669
52.8701	62.6274
70.9706	86.6985
114.468	15.8284
47.6274	92.2843
92.9411	69.2132
113.941	102.255
73.6274	129.669
71.3553	49.9706
113.456	39.1421
53.0416	112.012
92.669	66.4558
40.3137	26.3137
97.799
73.8701
43.6919
71.8995
78.6274
127.782
48.799
81.9117
103.154
31.1421
38.2426
75.2132
79.0122
57.9706
47.8995
26.9706
68.799
79.8701
110.184
104.255
128.769
67.1838
33.3137
67.3848
59.9411
70.2843
151.853
30.0711
105.042
81.9411
112.456
55.3137
37.5564
120.698
47.6274

## Sheet: I
control	en	ee
224	230	357
377	296	286
434	726	334
361	125	208
372	151	322
372	221	137
378	157	197
397	478	241
233	217	403
326	277	255
369	451	413
278	210	213
222	420	504
324	581	828
257	552	600
416	289	584
358	383	687
334	284	407
479	207	600
633	292
375	311	379
264	260	753
418	117	217
232	307	426
430	269	370
347	221	329
282	358	287
334	112	151
805	190	624
667	333	186
188	206	372
105	410	202
184	365	240
622	174	136
232	359	232
267	652	232
351	237	310
242	333	516
127	174	280
300	146	500
200	587	663
574	192	295
536	238	954
209	481	195
792	328	504
87	508	241
218	107	760
261	294	402
348	129	887
329	203	259
531	318	451
329	309	249
358	589	485
478	950
273	567
248	694
203	454
314	197
305	263
392	592
247	808
224	327
369	280
298	227
339	315
245	177
269	385
270	197
364	257
413	475
493	295
327	615
458	601
98	382
160	252
278	306
350	233
289	274
394	334
271	272
342	239
422	323
279	467
450	373
181	663
396	303
352	183
170	258
397	292
250	513
354	446
118	305
403	399
215	581
426	526
184	571
410	515
392	246
155	365
180	175
622	157
284	342
1040	278
411	113
368	278
411	193
674	305
733	485
474	464
954	398
296	319
361	868
326	369
401	499
688	108
294	525
536	400
641	597
424	737
430	298
627	240
323	641
552	391
242	172
541
424
264
398
449
770
296
504
608
200
222
430
476
338
278
183
396
461
625
608
718
413
207
387
371
406
874
185
583
477
622
317
234
666
292

## Sheet: J
control	en	ee
36.4853	34.9706	27.1421
63.3848	45.3137	48.5564
69.8406	57.2843	25.1421
50.6985	18.0711	25.4853
64.3848	23.6568	41.2132
65.1421	32.5564	19.3137
65.799	20.8995	29.3137
66.4558	58.0416	31.9706
35.0416	16.4853	26.3137
52.8701	26.8995	1
60.5564	75.799	3.41421
44.0416	32.1421	5.82843
36.3137	62.6274	13.2426
50.3553	74.8701	47.799
43.2426	76.6985	72.0122
65.4558	48.5564	40.1421
33.3137	61.1127	38.9706
29.7279	29.1421	39.7279
31.8995	32.5564	36.5564
94.5685		148.255
62.2132	42.1421	58.799
35.7279	41.799	13.4853
50.8701	14.2426	33.2426
30.1421	49.4558	59.0416
72.1127	35.5564	28.1421
56.0416	33.7279	21.8995
48.1421	57.5269	25.0711
50.2843	14.2426	21.7279
27.8284	14	83.1838
44.7279	32.3848	24.2426
14.6569	30.799	40.4558
3	56.1421	25.5563
18.8995	36.3848	38.1421
69.3848	10.6569	16.8284
13.4853	36.7279	24.3137
15.0711	25.8995	29.1421
32.799	16.2426	40.4853
31.3848	38.2426	84.0833
17.2426	23.1421	45.2132
29.0711	18.7279	76.9411
4.82843	71.4264	51.0416
20.8284	24.9706	23.4853
44.3137	25.0711	113.355
5.82843	74.6274	31.8995
37.9706	27.8995	45.0416
4.82843	71.6274	24.0711
29.1421	15.2426	44.5564
30.0711	49.5564	49.3848
39.9706	18.4142	84.0122
35.9706	30.9706	30.4853
76.8701	6.24264	50.3848
48.5564	0	36.2132
45.4558	16.4853	49.4558
64.3553	47.799
35.2132	40.9706
17.2426	55.7279
28.8995	62.0711
53.4853	11.8284
30.7279	23.3137
56.1127	45.3137
36.5564	88.2548
34.3137	51.3848
50.8995	40.8995
24.9706	27.2426
32.1421	43.6568
38.2132	25.2426
43.1421	57.3137
39.8701	30.2426
55.4558	35.1421
61.1421	64.598
82.2843	37.3137
51.5564	74.9706
43.799	57.1127
9.82843	40.4853
21.6568	20.4142
40.1421	51.7279
42.5564	9.65686
35.7279	34.8995
7.82843	51.6985
41.799	42.3848
27.4853	31.9706
65.1838	53.0416
42.1421	27.4853
44.5564	29.3848
9.65686	85.598
61.5269	35.4853
39.9706	19.0711
14.4142	12.8284
36.4558	40.7279
30.6568	79.1127
57.5564	66.6274
13.0711	48.1421
65.1838	49.799
34.9706	67.9411
72.8701	56.5269
27.5563	71.5269
73.1421	72.8701
68.3848	31.3137
7.82843	54.3848
15.6569	25.0711
87.0833	25.2426
35.799	53.5269
124.569	32.799
53.7279	16.8284
50.799	37.1421
56.4853	31.8284
103.983	50.2132
115.87	84.2843
75.5563	74.7695
126.539	45.9706
40.2426	53.4558
43.8995	104.527
44.2132	40.9706
59.9706	50.3848
66.1838	15.8284
40.2132	25.4853
80.1127	39.3137
101.527	82.0122
62.799	120.012
53.4558	41.5564
80.6274	21.6568
29.3848	60.0416
46.0416	57.0416
19.2426	17.4853
59.5564
65.4558
32.799
68.8995
27.4853
35.4558
48.799
47.6985
101.74
29.1421
37.2426
71.799
79.0122
19.2426
30.0711
26.9706
68.799
56.6274
55.5564
74.5269
110.698
53.6985
29.3137
60.9706
55.1127
59.0416
142.61
30.0711
96.2132
55.8701
95.0416
49.8995
34.5564
114.284
32.9706

## Sheet: K
control	en	ee
203	179	159
357	252	242
397	273	143
279	123	163
350	149	202
314	201	127
332	142	179
350	274	171
230	97	137
274	135	22
323	335	56
254	155	52
218	350	93
321	338	214
227	382	382
351	288	229
129	307	185
174	187	163
136	154	240
433		749
334	206	351
193	215	85
295	92	178
179	259	278
406	158	175
305	171	133
274	315	149
261	94	140
205	77	455
234	135	131
79	169	212
34	251	143
82	160	202
313	82	94
79	211	174
112	199	161
163	110	208
123	168	506
104	123	276
129	116	445
41	361	306
116	128	129
166	137	563
52	354	184
235	148	248
31	333	146
146	95	232
146	266	273
156	84	479
189	180	163
353	42	256
207	9	175
227	76	190
330	253
171	219
102	239
154	212
244	47
186	149
281	248
187	403
172	258
225	201
136	129
174	244
213	133
215	259
219	166
238	202
253	289
390	189
252	350
271	338
63	219
89	109
163	281
203	106
151	197
66	299
162	224
132	161
280	291
183	190
218	162
59	431
288	181
155	109
87	100
232	233
142	387
248	312
77	223
398	225
212	353
425	317
184	378
393	369
371	174
56	278
87	136
358	152
180	286
569	179
237	101
226	209
249	186
507	303
520	479
358	364
564	213
181	292
242	508
206	276
269	271
318	96
217	145
355	215
464	431
276	615
221	205
363	132
139	309
221	292
89	75
298
348
174
311
152
225
283
315
529
192
199
422
410
117
150
173
353
254
279
419
524
294
172
326
285
313
792
185
483
307
503
283
214
560
143

[truncated: 1 more sheets: L]
